# Supplementary material for: Alteration of Mitochondrial DNA Copy Number and Increased Expression Levels of Mitochondrial Dynamics-Related Genes in Sjögren’s Syndrome
Source: Biomedicines. 2022 Oct 25;10(11):2699. doi: 10.3390/biomedicines10112699 (PMC9687724; doi:10.3390/biomedicines10112699)
Supplement: Supplementary file 1 [file biomedicines-10-02699-s001.zip]

Archive with 1 entries (1 files):
- biomedicines-1945463-supplementary.pdf
